# Supplementary material for: Nutritional Data on Selected Food Products Consumed in Oman: An Update of the Food Composition Table and Use for Future Food Consumption Surveys
Source: Foods. 2024 Mar 3;13(5):787. doi: 10.3390/foods13050787 (PMC10930989; doi:10.3390/foods13050787)
Supplement: Supplementary file 1 [file foods-13-00787-s001.zip]

Archive with 1 entries (1 files):
- foods-2889464-supplementary.pdf
